# Supplementary material for: Diversity of Sordariales Fungi: Identification of Seven New Species of Naviculisporaceae Through Morphological Analyses and Genome Sequencing
Source: J Fungi (Basel). 2025 Dec 12;11(12):880. doi: 10.3390/jof11120880 (PMC12734299; doi:10.3390/jof11120880)
Supplement: Supplementary file 1 [file jof-11-00880-s001.zip]

Archive with 2 entries (2 files):
- jof-3998686-Figure.pdf
- jof-3998686-Table S1.xlsx
