# Supplementary material for: Diversity of Sordariales Fungi: Identification of Seven New Species of Naviculisporaceae Through Morphological Analyses and Genome Sequencing
Source: J Fungi (Basel). 2025 Dec 12;11(12):880. doi: 10.3390/jof11120880 (PMC12734299; doi:10.3390/jof11120880)
Supplement: Supplementary file 1 [file jof-11-00880-s001.zip › jof-3998686-Table S1.xlsx]

## Sheet: assembly_stats
Table 1. Main features of the genomes used for phylogenomic analysis
Assembly	busco_score	# contigs (>= 0 bp)	Total length (>= 0 bp)	Largest contig	GC (%)	N50	L50	reference	Bioproject1
outroups
Diplogelasinospora grovesii CBS 340.73	86.2	564	48188163	1338624	50.03	221910	57	Hensen et al. 2023	PRJNA953079
Neurospora crassa OR74A	97.6	20	41037538	9798893	48.25	6000761	3	Hensen et al. 2023	PRJNA40071
Podospora anserina S mat+	97	7	35010595	8813524	52.17	4734292	3	Hensen et al. 2023	PRJNA12954
Schizothecium tetrasporum CBS 815.71	96.4	359	31459291	934359	59.01	246546	39	Vitorelli et al. 2023	PRJNA882797
Naviculisporaceae
Arnium aff japonense PSN1175	97.6	2941	49555102	505056	50.9	78940	162	this paper	PRJNA1345941
Arnium leporinum CBS365.69	98.1	994	48471367	1393611	50.9	150219	58	this paper	PRJNA1081072 & PRJNA1339022
Gilmaniella sp. PSTH200	97.3	1524	51822124	426886	46.27	88670	176	this paper	PRJNA1345941
Naviculispora sp.PSN850	96.9	1422	41770519	365071	51.61	69009	182	this paper	PRJNA1345941
Podospora aff araneosa PSN1062	97.6	2227	40282475	442734	52.87	68733	174	this paper	PRJNA1345941
Pseudorhypophila gallica PSN2022	97.1	2737	54558580	368441	48.69	77731	203	this paper	PRJNA1345941
Pseudorhypophila gallica PSN540	97.3	1278	55329830	1183014	48.42	227826	73	this paper	PRJNA1081049 & PRJNA1339018
Pseudorhypophila guyanensis PSN2406	97.2	1083	52624635	548757	50.13	121772	130	this paper	PRJNA1345941
Pseudorhypophila latipes IMI350600	97.6	1217	52343749	495501	50.03	84507	195	this paper	PRJNA1345941
Pseudorhypophila latipes PSQ110	97.5	1225	52623678	706888	49.88	110091	149	this paper	PRJNA1345941
Pseudorhypophila mangenotii IMI229747	97.5	741	54225038	802673	49.21	191993	84	this paper	PRJNA1081021 & PRJNA1339019
Pseudorhypophila marina IMI229743	97.4	1341	53642291	709950	49.72	164438	95	this paper	PRJNA1081032 & PRJNA1339039
Pseudorhypophila oryzae PSN2009	97.2	2287	56164427	508404	49.77	71794	234	this paper	PRJNA1345941
Pseudorhypophila sp. PSN2407	97	1008	52822861	495389	49.41	122094	135	this paper	PRJNA1345941
Pseudorhypophila sp. PSN640	97.5	943	47597854	659624	49.25	226674	71	this paper	PRJNA1081085 & PRJNA1339026
Pseudorhypophila sp.PSTH195	97.4	501	50555752	695033	49.81	182760	87	this paper	PRJNA1345941
Rhypophila alpibus PSN2212	97.4	1678	47890826	568914	51.52	116210	114	this paper	PRJNA1345941
Rhypophila brasiliensis PSN1104	97.5	1411	45869373	1799003	51.38	248804	41	this paper	PRJNA1345941
Rhypophila camarguensis PSN673	97.2	1034	45886329	1029791	51.47	125552	95	this paper	PRJNA1345941
Rhypophila decipiens PSN293	97.5	767	47119556	1228838	51.64	195333	64	Hensen et al. 2023	PRJNA953070
Rhypophila myriaspora CBS256.69	97.3	787	48306602	1351183	51.35	197777	70	this paper	PRJNA1081071 & PRJNA1339023
Rhypophila myriaspora PSN2105	97.3	1311	48236327	854105	51.58	116741	110	this paper	PRJNA1345941
Rhypophila pleiospora PSN658	97.4	765	46668506	783257	51.65	184426	79	this paper	PRJNA1081099 & PRJNA1339020
Rhypophila reunionensis PSN1167	97.2	1465	46295675	519876	51.86	121014	98	this paper	PRJNA1345941
Rhypophila thailandica PSTH81	97.5	863	50336174	638216	51.14	156148	104	this paper	PRJNA1345941
Rhypophila sp.PSN637	97.5	565	46869963	951676	51.04	191425	71	this paper	PRJNA1081098 & PRJNA1339021
ref: - Hensen N. et al. (2023) Genome-scale phylogeny and comparative genomics of the fungal order Sordariales. Mol. Phylogenet. Evol. 189: 107938. doi.org/10.1016/j.ympev.2023.107938 - Vittorelli N. et al. (2023) Stepwise recombination suppression around the mating-type locus in an ascomycete fungus with self-fertile spores. PLOS Genet. 19(2):e1010347. doi.org/10.1371/journal.pgen.1010347
1for genome sequenced by JGI, first bioproject corresponds to genomic data and the second bioproject to transcriptomic data
